# Supplementary material for: Isorhamnetin Suppresses Human Gastric Cancer Cell Proliferation through Mitochondria-Dependent Apoptosis
Source: Molecules. 2022 Aug 15;27(16):5191. doi: 10.3390/molecules27165191 (PMC9415531; doi:10.3390/molecules27165191)
Supplement: Supplementary file 1 [file molecules-27-05191-s001.zip]

Archive with 1 entries (1 files):
- molecules-1873404-supplementary.pdf
